# Supplementary material for: Sub-Inhibitory Concentrations of Ciprofloxacin Alone and Combinations with Plant-Derived Compounds against P. aeruginosa Biofilms and Their Effects on the Metabolomic Profile of P. aeruginosa Biofilms
Source: Antibiotics (Basel). 2021 Apr 9;10(4):414. doi: 10.3390/antibiotics10040414 (PMC8070142; doi:10.3390/antibiotics10040414)
Supplement: Supplementary file 1 [file antibiotics-10-00414-s001.zip]

Archive with 13 entries (10 files):
- Supplementary files/
- Supplementary files/.DS_Store
- __MACOSX/
- __MACOSX/Supplementary files/
- __MACOSX/Supplementary files/._.DS_Store
- Supplementary files/Supp Figure 1.jpg
- __MACOSX/Supplementary files/._Supp Figure 1.jpg
- Supplementary files/Supp Figure 2.jpg
- __MACOSX/Supplementary files/._Supp Figure 2.jpg
- Supplementary files/Supplement Table 1.doc
- __MACOSX/Supplementary files/._Supplement Table 1.doc
- Supplementary files/Supplement Table 2.doc
- __MACOSX/Supplementary files/._Supplement Table 2.doc
